# Supplementary material for: The CIN-TCP transcription factors promote commitment to differentiation in Arabidopsis leaf pavement cells via both auxin-dependent and independent pathways
Source: PLoS Genet. 2019 Feb 11;15(2):e1007988. doi: 10.1371/journal.pgen.1007988 (PMC6386416; doi:10.1371/journal.pgen.1007988)
Supplement: S1 Table — (XLSX) [file pgen.1007988.s013.xlsx]

## Sheet: Sheet1
	S1 Table
		Fig 2C kinematic data
							Pavement cell area; Col-0/jaw-D;ProTCP4:mTCP4:GR (Mock)
													Total
			6 DAS	8 DAS	10 DAS	12 DAS	14 DAS	16 DAS	18 DAS	20 DAS	22 DAS
		AVER	1.48467	1.75439	1.79408	1.444	1.73821	1.30518	1.50272	1.64002	1.66368		1.59188
		STDEV	0.0823236	0.53205	0.242981	0.0881142	0.124967	0.101991	0.110935	0.0960947	0.0726494		0.147989
