# Supplementary material for: The CIN-TCP transcription factors promote commitment to differentiation in Arabidopsis leaf pavement cells via both auxin-dependent and independent pathways
Source: PLoS Genet. 2019 Feb 11;15(2):e1007988. doi: 10.1371/journal.pgen.1007988 (PMC6386416; doi:10.1371/journal.pgen.1007988)
Supplement: S2 Table — (XLSX) [file pgen.1007988.s014.xlsx]

## Sheet: Sheet1
	S2 Table: List of primers and oligonucleotides used in this study.
				Primers list for qRT-PCR
	HAT1	P03197		CTCGAGCACAGTGAGTGGAAAGA	FP: HAT1 qRT-PCR
		P03198		GAAAGTGTCTTCGAGAACTGCGGAT	RP: HAT1 qRT-PCR
	HAT2	P03199		ATGAAGAAGAAGACGGGGGCGAAA	FP: HAT2 qRT-PCR
		P03200		ACACTTCCACTTGTCTTGCCGTCA	RP: HAT2 qRT-PCR
	HAT3	P03201		TTCTCCGGGGAATAGACGTGAACA	FP: HAT3 qRT-PCR
		P03202		TCTACTCTACCTCCTCCAACTGCA	RP: HAT3 qRT-PCR
	ATHB2	P03203		ACGGAGGTAGACTGCGAGTTCTTA	FP: ATHB2 qRT-PCR
		P03204		ACACGTGTTCACATGAAGGGCACA	RP: ATHB2 qRT-PCR
	ATHB4	P03237		AGGAGAATCGACGGCTGCAGAAAGAA	FP: ATHB4 qRT-PCR
		P03238		CCACCACCGTAGGAGTAGTAGTAGT	RP: ATHB4 qRT-PCR
	HAT9	P03239		GCCTGCATCGACTCTAACGAAGTGT	FP: HAT9 qRT-PCR
		P03240		CTATTCAACAAGCTGCAGATGGGTTAG	RP: HAT9 qRT-PCR
	SAUR19	P03813		CTTCAAGAGCTTCATAATAATTCAAACTTCT	FP: SAUR19 qRT-PCR
		P03814		GAGCGGCACCAAATATCTCTTCTTC	RP: SAUR19 qRT-PCR
	SAUR20	P03815		CCAATAACTTGAATCTTTTCATACATCTTC	FP: SAUR20 qRT-PCR
		P03816		TAACTAGGAAGAAAAATGTTGGCTCATC	RP: SAUR20 qRT-PCR
	SAUR21	P03817		ATAAGCTTCAAAAACCTTTTCGTACA	FP: SAUR21 qRT-PCR
		P03818		AACCAAATGTCGGATCATCATGATCA	RP: SAUR21 qRT-PCR
	SAUR24	P03823		GAAGAGATATTTGGTGCCTGTCTCATA	FP: SAUR24 qRT-PCR
		P03824		TCACATTGATGAAGGTATCTTCGGGAC	RP: SAUR24 qRT-PCR
	SAUR62	P03825		ACGGAAGGACCAATCACATTGCCATTC	FP: SAUR62 qRT-PCR
		P03826		TTTTATGAGACAACTTAAATGAGAGACCA	RP: SAUR62 qRT-PCR
	SAUR63	P03827		CTGAAGAAGATTTCGGTCTCCCAACG	FP: SAUR63 qRT-PCR
		P03828		AGTACTACATTGTTGTTCTTGTGGTTGA	RP: SAUR63 qRT-PCR
	YUC5	P02565		TCGTCCCGGGAATTAAACGGTTCT	FP: YUC5 qRT-PCR
		p02529		CCGATTTCCCTTTCCACGCGTTT	RP: YUC5 qRT-PCR
	TCP4	P03172		AAACCAAGATCTCCGTCTCTCGCT	FP: TCP4 qRT-PCR
		P03173		CTGCTCCCAACTCGATGTGTCAA	RP: TCP4 qRT-PCR
	TUB2	P02314		GAGCCTTACAACGCTACTCTGTCTGT	FP: Tubulin2 primers for qRT-PCR
		P02315		ACACCAGACATAGTAGCAGAAATCAAG	RP: Tubulin2 primers for qRT-PCR
	PP2A	P02714		TATCGGATGACGATTCTTCGTGCAG	FP: PP2A primers for qRT-PCR
		P02715		GCTTGGTCGACTATCGGAATGAGAG	RP: PP2A primers for qRT-PCR
				Primers list for EMSA
	HAT2-BS1	P02624		CGTTGGTTGGTCCACAACTTTG	HAT2 EMSA primer set 1
		P02625		CAAAGTTGTGGACCAACCAACG	HAT2 EMSA primer set 1
	HAT2-BS2	P02626		TTCTCAGAGTGGTCCGGACATT	HAT2 EMSA primer set 2
		P02627		AATGTCCGGACCACTCTGAGAA	HAT2 EMSA primer set 2
	HAT2-BS3	P02628		CGTGTGGGTGGCCCATCATCAT	HAT2 EMSA primer set 3
		P02629		ATGATGATGGGCCACCCACACG	HAT2 EMSA primer set 3
				Primers list for ChIP and FAIRE
	HAT1-R1	P04331		GTTAGTGTAATGATAGATCCCACATCCCA	FP: HAT1 Chip-qPCR primer set 1
		P04332		CAAAACACAATCCACATGAATCTGAGCTC	RP: HAT1 Chip-qPCR primer set 1
	HAT1-R2	P04333		GGAGAAGACAAAGAGGGAACAAGTTGG	FP: HAT1 Chip-qPCR primer set 2
		P04334		AGGGTTCTTATAGAGAGAGAGAGATGTG	RP: HAT1 Chip-qPCR primer set 2
	HAT1-R3	P04335		AGGAAAATCGACGTGAACAGCTTGCCAA	FP: HAT1 Chip-qPCR primer set 3
		P04336		TTCAGTACTCCTCCTCTTTCCACTCAC	RP: HAT1 Chip-qPCR primer set 3
	HAT1-R4	P04337		AACCAGCGATCTGTCTCATTGAGTCCA	FP: HAT1 Chip-qPCR primer set 4
		P04338		AATGACCCACACACAACCCATAGAAGCA	RP: HAT1 Chip-qPCR primer set 4
	HAT2-R1	P04284		CATTGGTTCATAACCGTTGGTTGGTCC	FP: HAT2 ChIP/FAIRE-qPCR primer set 1
		P04285		CTGAGTCAAATCTCCAATAGTGTAGCC	RP: HAT2 ChIP/FAIRE-qPCR primer set 1
	HAT2-R2	P04286		GTAGATTACTTTCTCAGAGTGGTCCGG	FP: HAT2 ChIP/FAIRE-qPCR primer set 2
		P04287		GCAGTTTGTCCAAAACAAATAAGATGGCC	RP: HAT2 ChIP/FAIRE-qPCR primer set 2
	HAT2-R3	P04288		CATGATGATGGGCAAAGAAGATCTAGG	FP: HAT2 ChIP/FAIRE-qPCR primer set 3
		P04289		CCTGATGTAGGATCGAATGTTTGGTTC	RP: HAT2 ChIP/FAIRE-qPCR primer set 3
	HAT2-R4	P04290		AGCTGTCTCCACAATTCTACGGTCAGA	FP: HAT2 ChIP-qPCR primer set 4
		P04291		ATAGAAACGGGCCTGTGATTGTGGTG	RP: HAT2 ChIP-qPCR primer set 4
